# Supplementary material for: Informing remediation of benzene contamination in drinking water distribution systems through multi-criteria decision analysis
Source: J Hazard Mater Adv. Author manuscript; Available in PMC 2023 Oct 17. (PMC10581403; doi:10.1016/j.hazadv.2021.100013)
Supplement: Supplementary Material 2 [file NIHMS1924903-supplement-Supplementary_Material_2.xlsx]

## Sheet: Tool Instructions
Tool Instructions
Multi-Criteria Decision-Analysis Tool
	Supplemental Spreadsheet for Informing Remediation of Benzene Contamination in Drinking Water Distribution Systems Through Multi-Criteria Decision Analysis
	Last Updated September 17, 2021
	About This spreadsheet tool is refered to as Water-APT in the manuscript "Informing Remediation of Benzene Contamination in Drinking Water Distribution Systems Through Multi-Criteria Decision Analysis" published in the Journal of Hazardous Materials Advances by Levi M. Haupert, Jon McDonnell, Kathy Martel, Michael D. Miles, and Matthew L. Magnuson, https://doi.org/10.1016/j.hazadv.2021.100013
	How to Use This Tool To use Water-APT, the user provides input on three main tabs, with the results displaying on the fourth tab, "4. Results." As these inputs will be specific to the site being considered and may change as additional information becomes available during the course of the incident, the user is encouraged to save -- with a descriptive filename -- a separate copy of this Excel file…
	Main Tabs			Overview
	1. General Inputs			--Collects information about the materials used in the site under consideration. Used in second tab.
				--Allows the user to select criteria based on their knowledge of the water system under consideration. These criteria are used on the third tab, which implements the AHP process.
	2. Remediation Technologies			--Provides users capability to over-ride Water-APTs default list of remediation technologies.
				--Enables input of technologies, from Table 2 of the manuscript, less commonly used than the defaults.
				--Technologies selected on this table are transferred to the third tab.
	3. AHP			--Rank orders remediation technologies for specific sites based on user's input in two matrices on this tab.
				--Contains detailed instructions for filling out the matrices.
	4. Results			--Provides the user with results of the AHP process, including rank-ordered remediation technologies.
	Tabs and sections therein are color coded in the order they are to be completed, without skipping ahead:										1	2	3	4
	Users enter information into gold cells					or in cells that say "Pick".
	Such cells often contain drop-down lists, which should be used before typing in a response.
	For additional information and updates to this Excel file, please see:
	https://www.epa.gov/research/epa-science-models-and-research-tools-smart-search									or contact the corresponding author.
						Next Tab

## Sheet: 1. General Inputs
	1. General Inputs
	Multi-Criteria Decision-Analysis Tool
			Previous Tab	Next Tab
		Contaminant of Concern:	Benzene
		Getting Started Begin by entering in general information about the water system and by selecting the criteria that will be used to assess different remediation options. At the bottom of the tab, the user can input notes, e.g., information about the specific site under consideration. The user is encouraged to save a separate copy of this Excel file for each site being considered. Once general inpu…
		Section 1. Select Pipe or Component Material Used in the Distribution System (Optional)
	Section 1	Select Pipe and Component Material Selections should reflect the particular site under consideration. In addition to "pipe," select the materials for all components with wetted surfaces, with special note of plastics and polymers. Pipe selection does not affect calculations. However, users should be aware of potential impacts of having plastic and polymer components and can find more information …
		Pipe/Component Material	Pipe Material Present?
		Cast Iron	No
		Rigid Polyvinyl Chloride (PVC)	No
		Polyethylene	No
		Concrete	No
		Asbestos Cement	No
		Steel	No	List Other Types of Material Used
		Other plastics/polymers	No			Include gaskets, seals, hoses, etc.
		Other	No
		Other	No
		Section 2. Select Criteria to be Used
	Section 2	Select Between 5 and 9 Criteria Choose criteria that are the most important factors for remediating your water system. Having 7 criteria is considered optimal for the AHP process, but may not always be practical. While not recommended, a minimum of 3 can be selected when remediation options are limited.
		Click to View the Criteria Comparison Matrix	Number of Criteria Selected: 3
		Criteria	Description			Include this Criterion?						Number of criteria:							3
		Aesthetic Issues with Finished Water	Will the taste, odor, or appearance of the finished water change as a result of remediation? For example, will its taste and smell change beyond seasonal norms?				No					Waste Management Considerations		Aesthetic Issues with Finished Water	Will the taste, odor, or appearance of the finished water change as a result of remediation? For example, will its taste and smell change beyond seasonal norms?		1
		Customer Acceptance	How important is public and customer acceptance of a remedial approach? Will customers accept the need to interrupt service temporarily to perform this remediation? How do customers perceive risks associated with the remediation relative to risks of the contaminant?				No					Water Efficiency		Customer Acceptance	How important is public and customer acceptance of a remedial approach? Will customers accept the need to interrupt service temporarily to perform this remediation? How do customers perceive risks associated with the remediation relative to risks of the contaminant?		2
		Energy Efficiency	Are there energy efficiency goals or limitations that may be affected by the remediation operation?				No					Custom Criteria #1 (Write criteria name here)		Energy Efficiency	Are there energy efficiency goals or limitations that may be affected by the remediation operation?		3
		Environmental Impact	Does remediation negatively affect the environment? Will the remediation process result in a wastewater or chlorinated water discharge that affects the soil, plants, or animals?				No					#N/A		Environmental Impact	Does remediation negatively affect the environment? Will the remediation process result in a wastewater or chlorinated water discharge that affects the soil, plants, or animals?		4
		Human Health Impact	Is there a risk that customers could ingest or inhale water containing residuals from the remediation process, such as corrosion products, additives, disinfectants, disinfection byproducts?				No					#N/A		Human Health Impact	Is there a risk that customers could ingest or inhale water containing residuals from the remediation process, such as corrosion products, additives, disinfectants, disinfection byproducts?		5
		Impact on Infrastructure	How important are unintended consequences of remediation (e.g., corrosion) to the piping or other system components?				No					#N/A		Impact on Infrastructure	How important are unintended consequences of remediation (e.g., corrosion) to the piping or other system components?		6
		Life Cycle Cost	What are the capital, labor, and materials costs for remediation? How does the remediation process affect operations and maintenance costs?				No					#N/A		Life Cycle Cost	What are the capital, labor, and materials costs for remediation? How does the remediation process affect operations and maintenance costs?		7
		Long-term Effectiveness	Will remediation permanently remove or reduce the contaminant level below desired limits or will additional corrective actions be needed in the future?				No					#N/A		Long-term Effectiveness	Will remediation permanently remove or reduce the contaminant level below desired limits or will additional corrective actions be needed in the future?		8
		Operator or Worker Safety	Does remediation pose safety risks (e.g., exposure to chemicals or physical hazards) for the system operators or remediation workers? Do the operators and workers have adequate training, written procedures, and personal protective equipment to ensure a safe working environment?				No					#N/A		Operator or Worker Safety	Does remediation pose safety risks (e.g., exposure to chemicals or physical hazards) for the system operators or remediation workers? Do the operators and workers have adequate training, written procedures, and personal protective equipment to ensure a safe working environment?		9
		Public Safety	Will the public be protected from any potential safety hazards (e.g., chemical exposure, high velocity water flushing) during the remediation work?				No					#N/A		Public Safety	Will the public be protected from any potential safety hazards (e.g., chemical exposure, high velocity water flushing) during the remediation work?		10
		Regulatory Impacts and Considerations	Is the water system classified as a public water system? If not, will it be classified as a public water system in the future if supplemental treatment is added as part of the remediation? Will implementing remediation negatively affect compliance with the Safe Drinking Water Act and/or other regulations?				No					#N/A		Regulatory Impacts and Considerations	Is the water system classified as a public water system? If not, will it be classified as a public water system in the future if supplemental treatment is added as part of the remediation? Will implementing remediation negatively affect compliance with the Safe Drinking Water Act and/or other regulations?		11
		Timeframe	Is the timeframe required for implementing remediation acceptable? Will the time required for related customer notifications, valve operations, equipment setup and removal, and/or water quality monitoring negatively impact current operations?				No					#N/A		Timeframe	Is the timeframe required for implementing remediation acceptable? Will the time required for related customer notifications, valve operations, equipment setup and removal, and/or water quality monitoring negatively impact current operations?		12
		Waste Management Considerations	If wastewater (e.g., flushing water) is generated from this remediation process, will the disposal method meet all applicable environmental regulations? Will there be any solid wastes, like spent filters or point-of-use (POU) treatment elements? Will any wastewater or remediation wastes (e.g., replaced pipes) need treatment prior to disposal? If so, can this be done on site or will it require hau…				Yes		1			#N/A		Waste Management Considerations	If wastewater (e.g., flushing water) is generated from this remediation process, will the disposal method meet all applicable environmental regulations? Will there be any solid wastes, like spent filters or point-of-use (POU) treatment elements? Will any wastewater or remediation wastes (e.g., replaced pipes) need treatment prior to disposal? If so, can this be done on site or will it require hau…		13
		Water Efficiency	Are there water efficiency goals or limitations that may be affected by the remediation operation?				Yes		2			#N/A		Water Efficiency	Are there water efficiency goals or limitations that may be affected by the remediation operation?		14
		Custom Criteria #1 (Write criteria name here)	Write in a description of your Custom Criteria.				Yes		3								15
		Custom Criteria #1 (Write criteria name here)	Write in a description of your Custom Criteria.				No										16
									Do not proceed without selecting between 3 and 9 criteria in the above list.
		Proceed with caution: Fewer than 5 criteria (3) selected. Consider adding at least 2 more criteria for better results.
		Section 3. Enter Worksheet Notes (Optional)
	Section 3	Enter worksheet notes.
			Previous Tab	Next Tab

## Sheet: 2. Remediation Technologies
2. Feasible Remediation Technologies
Multi-Criteria Decision-Analysis Tool
				Previous Tab		Next Tab
	Section 1. Default Remediation Technologies
Section 1
	Override Not Feasible Designation: Based on user input, some Remediation options may be deemed infeasible in column F of this sheet. Infeasible remediation technologies are not carried through to the AHP worksheet for further analyses. To override this designation, and to further analyze these Remediation technologies, select "Yes" in the drop-down menu in column H.
	Default Remediation Technologies The five technologies are included in the AHP analysis by default. If there is some insurmountable obstacle to implementing the technology at a particular site, select "Yes" in the "Exclude?" column.
	Remediation Technologies			Applicability to Benzene Contamination	Feasibility	Additional Considerations	Exclude? (Included by default)
	Component Replacement			This option involves determining the extent of contamination, isolating the affected part of the distribution system, replacing the component, and returning to service following established procedures. If the component is vulnerable to permeation by the contaminant, e.g., for benzene with some plastic/polymer components, any contaminated soil should also be removed before the new component is ins…	Feasible	If the component is vulnerable to permeation by benzene, any contaminated soil should also be removed before the new component is replaced --or any other remediation technology implemented-- to avoid potential recontamination. Many plastic/polymer components are subject to such permeation, and amount of permeation depends on factors including the type of plastic/polymer, as well the amount of tim…		No
	Continuous Flushing			Continuous flushing involves running large volumes of water for extended periods of time (e.g., hours or days). If the contaminant is dissolved in the water and does not adhere to or absorb into the water system pipe/component, the contaminant is carried out of the system along with the contaminated water. If the contaminant does adhere to or absorb into the component, e.g., for benzene with some…	Feasible	If the component is vulnerable to permeation by benzene, any contaminated soil should also be removed before flushing -- or any remediation technology -- is performed to avoid potential recontamination. Many plastic/polymer components are subject to such permeation, and amount of permeation depends on factors including the type of plastic/polymer, as well the amount of time the benzene is in cont…		No
	Intermittent Flushing			Intermittent flushing can achieve simultaneous goals of remediation of contaminants and reducing water usage (Haupert & Magnuson, 2019) compared to continuously running water. Intermittent flushing is accomplished by isolating the pipes containing contaminated water and stagnating (i.e., holding) the water for a fixed period of time (e.g., hours) to allow the contaminant to desorb from the pipe w…	Feasible	If the component is vulnerable to permeation by benzene, any contaminated soil should also be removed before flushing -- or any remediation technology -- is performed to avoid potential recontamination. Many plastic/polymer components are subject to such permeation, and amount of permeation depends on factors including the type of plastic/polymer, as well the amount of time the benzene is in cont…		No
	Flushing with an Additive			Some additives can reduce the adherence of contaminants to wetted surfaces, which can enhance continuous or intermittent flushing. Casteloes et al. (2017) found that flushing with a pure water Alconox® detergent solution removed all benzene, toluene, ethylbenzene, and total xylenes (BTEX) from copper pipe, and the detergent caused minimal changes to the physical and mechanical properties of ethyl…	Feasible	If the component is vulnerable to permeation by benzene, any contaminated soil should also be removed before flushing -- or any remediation technology -- is performed to avoid potential recontamination. Many plastic/polymer components are subject to such permeation, and amount of permeation depends on factors including the type of plastic/polymer, as well the amount of time the benzene is in cont…		No
	POU/POE Device			A point-of-use (POU) device is a treatment unit (e.g., filter cartridge) installed at a specific faucet, showerhead, or other point of water use. A point-of-entry (POE) device is a treatment unit installed at the entry point to a water distribution system or on a customer service line (i.e., a whole house system). Devices approved for benzene removal by certification organizations are available (…	Feasible	If an existing POU/POE device installed for other contaminants is being upgraded in response to benzene contamination, check if simultaneous removal of all contaminants is certified.		No
	N/A			N/A	N/A	N/A		No
	N/A			N/A	N/A	N/A		No
	N/A			N/A	N/A	N/A		No
	N/A			N/A	N/A	N/A		No
	Section 2. Add Additional Remediation Technologies (Optional)
Section 2	Additional Remediation Technologies (Optional) Use the gold cells below to enter information about the remediation technologies from Table 3 of the manuscript that are applicable to the specific site. Select "Yes" from the Add Remediation Technology column to include the technology in the next tab (3. AHP).
	Name Additional Technology			Description			Add Remediation Technology
	Option #1 (Write technology name here)			Write a description of your Additional Remediation Technology.				No
	Option #2 (Write technology name here)			Write a description of your Additional Remediation Technology.				No
	Option #3 (Write technology name here)			Write a description of your Additional Remediation Technology.				No
	Option #4 (Write technology name here)			Write a description of your Additional Remediation Technology.				No
	Option #5 (Write technology name here)			Write a description of your Additional Remediation Technology.				No
	Option #6 (Write technology name here)			Write a description of your Additional Remediation Technology.				No
								No
				Previous Tab		Next Tab
			Click Here to Continue

## Sheet: RT_Formulas
		Feasible remediation technologies: This worksheet displays applicable remediation options and their determined feasibility based on user's description of the system on previous worksheets, mostly the pipe materials. If a remediation method is determined to be not feasible, users have the option to override that determination by selecting "Yes" from the drop-down menu in column H. Users also have …
	Benzene	Benzene_Decon_Option					Benzene_Decon_Option				Custom_Decon_Option					Custom_Contam_Decon_Option
	1	1	X	Component Replacement	This option involves determining the extent of contamination, isolating the affected part of the distribution system, replacing the component, and returning to service following established procedures. If the component is vulnerable to permeation by the contaminant, e.g., for benzene with some plastic/polymer components, any contaminated soil should also be removed before the new component is ins…	N/A				1	1	X	Pipe Replacement	It may be necessary to replace the contaminated pipe (or other component) with new pipe if other remediation options are not successful or practical, or if the contaminant has damaged the component. This option involves determining the extent of contamination, isolating the affected part of the distribution system, replacing the component, and returning to service following established procedures…	N/A
	2	2	X	Continuous Flushing	Continuous flushing involves running large volumes of water for extended periods of time (e.g., hours or days). If the contaminant is dissolved in the water and does not adhere to or absorb into the water system pipe/component, the contaminant is carried out of the system along with the contaminated water. If the contaminant does adhere to or absorb into the component, e.g., for benzene with some…	This remediation method only applies to systems that have pipes and components made out of polymers (e.g., plastic pipes, rubber gaskets). Polymers are subject to permeation by contaminants like benzene. The amount of permeation is related to the polymer/contaminant combination present at a specific site. Plastic pipes materials include polypropylene, polybutylene, rigid PVC, plasticized PVC. Rig…			Rigid Polyvinyl Chloride (PVC)	2	2	X	Intermittent Flushing	Intermittent flushing is not feasible if the component is surrounded by contaminated soil. When VOCs such as benzene are present in the soil adjacent to plastic pipes, the contaminants can permeate from the soil through the pipe wall into the drinking water. Intermittent flushing is accomplished by isolating the pipes containing contaminated water and stagnating (i.e., holding) the water for a fi…	N/A
	3	3	X	Intermittent Flushing	Intermittent flushing can achieve simultaneous goals of remediation of contaminants and reducing water usage (Haupert & Magnuson, 2019) compared to continuously running water. Intermittent flushing is accomplished by isolating the pipes containing contaminated water and stagnating (i.e., holding) the water for a fixed period of time (e.g., hours) to allow the contaminant to desorb from the pipe w…	If soil is contaminated, various organics can leach through plastic pipes and contaminate the water and pipe replacement with impermeable material might be needed in addition to flushing.			Polyethylene	3	3	X	Flushing to Exchange Water	Flushing to exchange water is the type of flushing water utilities routinely perform to remove entrained substances such as sediments and rust, as part of regular maintenance. As a decontamination technology, it can be effective for various combinations of materials and contaminants. If the contaminant is dissolved in the water and does not adhere or sorb to the component, the contaminant is carr…	N/A
	4	4	X	Flushing with an Additive	Some additives can reduce the adherence of contaminants to wetted surfaces, which can enhance continuous or intermittent flushing. Casteloes et al. (2017) found that flushing with a pure water Alconox® detergent solution removed all benzene, toluene, ethylbenzene, and total xylenes (BTEX) from copper pipe, and the detergent caused minimal changes to the physical and mechanical properties of ethyl…	If soil is contaminated, various organics can leach through plastic pipes and contaminate the water and pipe replacement with impermeable material might be needed in addition to flushing.				4	4	X	Flushing with an Additive	Some additives can reduce the adherence of contaminants to wetted surfaces. Casteloes et al. (2017) found that flushing with a pure water Alconox® detergent solution removed all benzene, toluene, ethylbenzene, and total xylenes (BTEX) from copper pipe, and the detergent caused minimal changes to the physical and mechanical properties of all plastics tested. Note that NSF 61 standard covers drinki…	N/A
	5	5	X	POU/POE Device	A point-of-use (POU) device is a treatment unit (e.g., filter cartridge) installed at a specific faucet, showerhead, or other point of water use. A point-of-entry (POE) device is a treatment unit installed at the entry point to a water distribution system or on a customer service line (i.e., a whole house system). Devices approved for benzene removal by certification organizations are available (…					5	5	X	Super Heat Flush	Maintain water heater temperature between 160 and 170 degrees F and maintain water temperature at all taps at 150 F for duration of a 30 minute flush (USEPA 2016).	N/A
										6	6	X	Shock Hyperchlorination	Shock hyperchlorination is the injection of chlorine to achieve a level of 20–50 mg/L of free chlorine (as chlorine). After a sufficient contact time, the water is flushed and the residual chlorine is returned to its normal level.	N/A
		7								7	7	X	Pigging	Conventional pigging (i.e., hard body pigging) is a technique used to mechanically scrape biofilm, sediment, soft scale, and loose deposits from the inside of a pipe with a mechanical cleaning device. Such devices include swabs and pigs, which can be made of steel or plastic. Polyurethane, for example, is tough yet flexible and safe to be in contact with water. For hardened scales or extensive tu…	N/A
Use the blue cells below to enter in information about the remediation options that are applicable to the generic contaminant entered in the "General Inputs" tab.		8								8	8	X	Scouring	The scouring action of unidirectional flushing can be undertaken in response to a remediation issue in one area or throughout the distribution system. Unidirectional flushing involves sequential steps and planned valve operations to maximize the flow volume and flushing velocity, allowing more vigorous scouring action.	N/A
Use the dropdown menu to select custom remediation technologies: Select 'Yes' in the drop down menu in column B to indicate if an additional remediation method is going to be used. Once cells become available, fill in the information corresponding to the column headers above		9								9	9	X	Relining	Unlined cast iron pipes or other pipes with rough interior surface can harbor bacteria, cause colored water complaints, and reduce the pipe’s hydraulic capacity. These pipes can either be replaced or rehabilitated using a mechanical scaper to remove corrosion tubercles and relining with a cement material to provide a smooth interior surface free of corrosion products.	N/A
		10	Custom_Decon_Option
		11
		12
		1									1
		2
		3
		4
	6	5	X								2
		3									3
		Feasible
		Not Considered a Feasible Remediation Option

## Sheet: 3. AHP
3. Analytical Hierarchy Process (AHP)
Multi-Criteria Decision-Analysis Tool
					Previous Tab		Next Tab
	Section 1. Complete the Criteria Comparison Matrix
Section 1		Analytical Hierarchy Process (AHP) This worksheet contains the final user-input fields. Results of the entire analysis are displayed on the next tab, "4. Results," which derives a ranking of remediation options based on user inputs in the previous worksheets. This worksheet is modeled after the Analytical Hierarchy Process framework first developed by Saaty in 1980. Taken from Saaty's 2008 articl…
		Instructions for Completing Criteria Comparison Matrix
		Using the drop-down menus in the gold cells below compare each criterion relative to each other based on your preference. Reciprocal values will appear on the opposite side of the cells that you select and are used to calculate weighted values for each criterion.
		Consistency Ratio (CR) Value Cell C32 displays the consistency ratio (CR) value. It is commonly accepted that a CR value below 0.10 signifies reasonably consistent pairwise comparison values (Saaty and Ozdemir, 2003). To achieve a low CR value, the user should rank criteria consistently. For instance, if the user ranks criterion A as 5 times more important than criterion B and criterion B as 3 ti…													Number of criteria	3
		Automatically generate a consistent Criteria Comparison Matrix (Optional) If the user is interested in achieving consistent comparisons but is unable to achieve a suitable CR value, they may automatically generate a consistent Criteria Comparison Matrix by selecting "Yes" in the drop-down menu in cell L27. By making this selection, a special computation, taken from Benitez et al. 2011, is used to…
		Use Ranking Values to Prioritize Criteria
		The ranking values table to the left describes how each ranking value equates to a criteria comparison. Ranking values should be used to describe how much more important the criteria listed in the rows (criteria A) is than the criterion listed in the columns (criteria B). Use this table to match the verbal description of relative importance to the numerical ranking values. These ranking values wi…				Ranking Values	How much more important is criterion A than criterion B?
						0.111111	The column criterion is extremly more important than the row criterion.
						0.142857	The column criterion is very strongly more important than the row criterion.
						0.2	The column criterion is strongly more important than the row criterion.
						0.333333	The column criterion is moderately more important than the row criterion
						1	The row criterion is equally as important as the column criterion.
						3	The row criterion is moderately more important than the column criterion.
						5	The row criterion is strongly more important than the column criterion.
						7	The row criterion is very strongly more important than the column criterion.								CR:	#DIV/0!
						9	The row criterion is extremely more important than the column criterion.								24	Missing Criteria Values
							Use Automated Consistent Criteria Comparison Matrix?				Yes
	CR Value			Click Here to View General Inputs			Click Here to View the Automated Consistent Criteria Comparison Matrix
	Warning	Missing Criteria Values	Column Criteria	Criteria Comparison Matrix														Normalized Values											weights given to each criteria based on users' preferences				CI and CR Worksheet
		Row Criteria	Waste Management Considerations	Water Efficiency	Custom Criteria #1 (Write criteria name here)														Waste Management Considerations	Water Efficiency	Custom Criteria #1 (Write criteria name here)								SUM	SUM/ 3			SUM	SUM/ 3			Waste Management Considerations	Water Efficiency	Custom Criteria #1 (Write criteria name here)
	1)	Waste Management Considerations	1	Pick	Pick	Pick	Pick	Pick	Pick	Pick	Pick							Waste Management Considerations											0	0			0	#DIV/0!		Waste Management Considerations				0	0	0	0	0	0		count	3
	2)	Water Efficiency		1	Pick	Pick	Pick	Pick	Pick	Pick	Pick							Water Efficiency											0	0			0	#DIV/0!		Water Efficiency				0	0	0	0	0	0		lambda max	#DIV/0!
	3)	Custom Criteria #1 (Write criteria name here)			1	Pick	Pick	Pick	Pick	Pick	Pick							Custom Criteria #1 (Write criteria name here)											0	0			0	#DIV/0!		Custom Criteria #1 (Write criteria name here)				0	0	0	0	0	0		CI	#DIV/0!
						1	Pick	Pick	Pick	Pick	Pick																		0	0			0	#DIV/0!			0	0	0	0	0	0	0	0	0		CR	#DIV/0!
							1	Pick	Pick	Pick	Pick																		0	0			0	#DIV/0!			0	0	0	0	0	0	0	0	0		Constant	0.58
								1	Pick	Pick	Pick																		0	0			0	#DIV/0!			0	0	0	0	0	0	0	0	0
									1	Pick	Pick																		0	0			0	#DIV/0!			0	0	0	0	0	0	0	0	0
										1	Pick																		0	0			0	#DIV/0!			0	0	0	0	0	0	0	0	0
											1																		0	0			0	#DIV/0!			0	0	0	0	0	0	0	0	0
	Section 2. Complete the Technology Judgement Matrix
Section 2
		Instructions for completing the Judgment Matrix
																																	Saaty’s CI values for matrices are given by the following table
		Score Feasible Remediation Technologies Based on Their Performance for Different Criteria Fill in the blank gold cells below (columns D-L) with whole numbers 1-5 based on how well the user feels/judges each remediation option technology performs against each criterion. Higher numbers correlate with better performance. To do this consistently, utilize the criteria-specific definitions provided..																															Size of Matrix	Random Consistency Index (CI)
		Click Here to View Definitions for Criteria-specific Scoring																															1	0	1
		Technology Judgment Matrix																															2	0	2
			Waste Management Considerations	Water Efficiency	Custom Criteria #1 (Write criteria name here)																												3	0.58	3
	1)	Component Replacement																															4	0.91	4
	2)	Continuous Flushing																															5	1.12	5
	3)	Intermittent Flushing																															6	1.24	6
	4)	Flushing with an Additive																															7	1.32	7
	5)	POU/POE Device																															8	1.41	8
																																	9	1.45	9
																																	10	1.49	10
	Section 3. Criteria-Specific Scoring Definitions
Section 3		Click Here to Return to the Technology Judgment Matrix
		Criteria-Specific Scoring The following table displays suggested criteria-specific scoring language. The user may modify as appropriate, keeping in mind the progression in the trends apparent in the language. From the language, the user assigns a 1-5 score in the 'technology judgement matrix' based on how the user feels/judges each technology compared to the criteria.													Text updated to match Informing Remediation of Benzene Contamination in Drinking Water Distribution Systems through Multi-Criteria Decision Analysis supplementary document on September 14, 2021.
		Criteria-Specific Scoring Definitions														1	2	3	4	5	6	7	8	9	10	11	12	13	14	15	16
			1		2		3		4		5				71	Aesthetic Issues with Finished Water	Customer Acceptance	Energy Efficiency	Environmental Impact	Human Health Impact	Impact on Infrastructure	Life Cycle Cost	Long-term Effectiveness	Operator or Worker Safety	Public Safety	Regulatory Impacts and Considerations	Timeframe	Waste Management Considerations	Water Efficiency	Custom Criteria #1 (Write criteria name here)	Custom Criteria #1 (Write criteria name here)
	1)	Waste Management Considerations	This remediation option can be executed within the next week.		This remediation option will produce a solid waste stream requiring special disposal and an aqueous waste stream that may require treatment before it can be discharged to the sewer system. A permit may be required for waste disposal.		This remediation option may produce a solid waste stream with no special disposal requirements or an aqueous waste stream that can be discharged to the sewer system without a permit.		This remediation option may produce a solid waste stream or an aqueous waste stream, but it can be disposed onsite.		This remediation option will not produce a waste stream that requires management.				1	This remediation option will definitely cause the finished water to have perceptible tastes, odors, or appearance issues (e.g., red water), and will increase the number of customer complaints.	It will be difficult to achieve customer acceptance for this remediation option.	Using this remediation option will have a strong negative impact on the utility’s ability to meet its efficiency goals.	This remediation option will likely cause moderate to major environmental impacts that will definitely require expensive corrective measures.	This remediation option may require corrective actions to reduce or eliminate potential health risks for customers, operators, or workers through exposure to regulated or unregulated drinking water contaminants (e.g., disinfectants or disinfection byproducts).	This remediation option is likely to have severe negative impacts on existing piping and other components that will reduce its useful service life.	This remediation option has very high capital and operations and maintenance costs.	This remediation option will have to be performed multiple times to completely remove the contaminant to desired levels.	This remediation option presents significant safety hazards to utility operators and workers and will require significant additional training, signage, and PPE and may preclude operators and workers from doing their jobs.	This remediation option presents significant safety hazards to the public.	This remediation option may cause violations of Safe Drinking Water Act and other regulations.	This remediation option will take a significant amount of time to execute (greater than 6 months).	This remediation option can be executed within the next week.	Using this remediation option will negatively affect the utility’s ability to meet its efficiency goals.	{Determined by user}	{Determined by user}
	2)	Water Efficiency	Using this remediation option will negatively affect the utility’s ability to meet its efficiency goals.		Using this remediation option may negatively affect the utility’s ability to meet its efficiency goals.		This remediation option is not the most efficient technology but still allows the utility to meet its efficiency goals.		This remediation option includes water or energy efficiency measures.		This remediation option allows the utility to exceed its efficiency goals.				2	This remediation option may cause the finished water to have perceptible tastes, odors, or appearance issues (e.g., red water), and may increase the number of customer complaints.	It may be challenging to achieve customer acceptance but it is expected that acceptance will be achieved with some effort.	Using this remediation option will negatively affect the ability of the utility to meet their efficiency goals.	The remediation option will likely cause minor environmental impacts that can be addressed through site restoration measures.	This remediation option may require corrective actions to reduce or eliminate potential health risks to system operators and workers that can be mitigated through training and protective equipment.	This remediation option is likely to have moderate impacts (e.g., corrosion) to existing piping and/or other system components.	This remediation option has high capital and operations and maintenance costs.	This remediation option may have to be repeated at least a second time to completely remove the contaminant to desired levels.	This remediation option presents moderate safety hazards to operators and workers and will require additional training, signage, and PPE but probably does not preclude operators and workers from doing their jobs.	This remediation option presents moderate safety hazards to the public.	This remediation option may cause violations of Safe Drinking Water Act or other regulations.	This remediation option can be executed in the next 4-6 months.	This remediation option will produce a solid waste stream requiring special disposal and an aqueous waste stream that may require treatment before it can be discharged to the sewer system. A permit may be required for waste disposal.	Using this remediation option may negatively affect the utility’s ability to meet its efficiency goals.	{Determined by user}	{Determined by user}
	3)	Custom Criteria #1 (Write criteria name here)	{Determined by user}		{Determined by user}		{Determined by user}		{Determined by user}		{Determined by user}				3	This remediation option may cause minor changes in the water's taste, odor, or appearance but will probably not create any additional customer complaints.	Customer acceptance is expected for this option with minimal efforts such as providing information and opportunities for discussion.	This remediation option is not the most efficient technology but still allows the utility to meet their efficiency goals.	This remediation option may cause minor environmental impacts that can be easily addressed through site restoration measures.	This remediation option will not impact customer health but may present minor risks to system operators and workers that can be mitigated thru training and protective equipment.	This remediation option is likely to have moderate impacts (e.g., corrosion) to existing piping and/or other system components.	This remediation option has moderate capital and operations and maintenance costs.	This remediation option may remove the contaminant to levels close to the desired levels.	This remediation option includes some safety hazards for operators/workers but can be managed through training, signage, and personal protective equipment (PPE).	This remediation option includes some safety hazards to the public.	This remediation option may have moderate regulatory impacts.	This remediation option can be executed in the next 1-3 months.	This remediation option may produce a solid waste stream with no special disposal requirements or an aqueous waste stream that can be discharged to the sewer system without a permit.	This remediation option is not the most efficient technology but still allows the utility to meet its efficiency goals.	{Determined by user}	{Determined by user}
															4	This remediation option may make slight changes in the water's taste, odor, or appearance but will probably not create any additional customer complaints.	Customer acceptance is expected for this option.	This remediation option includes water or energy efficiency measures.	This remediation option may cause comparatively insignificant environmental impacts that can be easily addressed through site restoration measures.	This remediation option will not impact customer health but may present slight risks to system operators and workers that can be mitigated thru training and protective equipment.	This remediation option is likely to have minimal impacts (e.g., corrosion) to existing piping or other system components.	This remediation option has low capital and operations and maintenance costs.	This remediation option will likely remove the contaminant to levels below the desired levels.	This remediation option presents only minor safety hazards that can be addressed through training, signage, and PPE.	This remediation option presents only minor safety hazards to the public.	This remediation option may have minor regulatory impacts.	This remediation option can be executed within the next 1 to 4 weeks.	This remediation option may produce a solid waste stream or an aqueous waste stream, but it can be disposed onsite.	This remediation option includes water or energy efficiency measures.	{Determined by user}	{Determined by user}
															5	This remediation option will not change the aesthetic quality of the finished water.	It will be easy to get customer acceptance for this remediation option.	This remediation option allows the utility to exceed their efficiency goals.	This remediation option will not cause any environmental impacts that will need to be addressed.	This remediation option will not impact the health of customers, operators, or maintenance workers.	This remediation option is likely to have no impacts (e.g., corrosion) to existing piping or other system components.	This remediation option has low capital and operations and maintenance costs.	This remediation option will, in most circumstances, completely remove the contaminant to levels below the desired levels.	This remediation option does not present any additional safety hazards to operators or workers beyond normal training, signage, and PPE.	This remediation option does not present any additional safety hazards to the public.	This remediation option will likely not cause simultaneous compliance issues with other regulations.	This remediation option can be executed within the next week.	This remediation option will not produce a waste stream that requires management.	This remediation option allows the utility to exceed its efficiency goals.	{Determined by user}	{Determined by user}
					Previous Tab		Next Tab
[truncated: 11 more columns]

## Sheet: 4. Results
4. Results
Multi-Criteria Decision-Analysis Tool
					Previous Tab
	Section 1. Technology Ranking
Section 1																	Component Replacement
																	0	0
		Scoring Feasible Remediation Options Based on Criteria Weights and Judgement Scores Using the weighted criteria values and the judgement values established in the AHP tab, scoring for each technology was estimated. The higher the value associated with each remediation technology, the more well-suited that remediation option is for the user's preferences and to remediate the site being considered.															0	0
		Technology Ranking															0	0
		Contaminate		Remediation Option		Ranking Algorithm Score	Most Effective Remediation Option										0	0
		Benzene		Component Replacement		0											0	0
		Benzene		Continuous Flushing		0											0	0
		Benzene		Intermittent Flushing		0											0	0
		Benzene		Flushing with an Additive		0											0	0
		Benzene		POU/POE Device		0											0	0
	Section 2. Automated Consistent Criteria Matrix
Section 2
	Missing criteria values: Please make sure all values are filled out in the criteria comparison matrix.				Click Here to View the Criteria Comparison Matrix
			Automated Consistent Criteria Comparison Matrix
			Waste Management Considerations	Water Efficiency	Custom Criteria #1 (Write criteria name here)
	1)	Waste Management Considerations	Missing Criteria Values	Missing Criteria Values	Missing Criteria Values
	2)	Water Efficiency	Missing Criteria Values	Missing Criteria Values	Missing Criteria Values
	3)	Custom Criteria #1 (Write criteria name here)	Missing Criteria Values	Missing Criteria Values	Missing Criteria Values
					Previous Tab

## Sheet: Consistency
	n
	3	X
	4
	5
	6
	7
	8
	9
	#VALUE!	#VALUE!	#VALUE!
	#VALUE!	#VALUE!	#VALUE!
	#VALUE!	#VALUE!	#VALUE!
	n:3
	Matrix A (Table 1)										index i	Array Y (columns)			phiy (See Eq. 1)											B.T * phiy									factor		factor * phiy										X
	(1) Original Pairwise matrix										(4) List the number of Indexes (i). Possibly, n-1?		(5) n rows, summing to zero, positive 1 proceed negative i, followed by zeroes			(6) {fixed row number} minus row numbers in order from 1 to n										(7) Find the matrix product of the array produced in step 6 and step 3									(8) Sum center diagonal of matrix determined in step 7, and divide by index number in step 4 plus itself squared		(9) Multiply each number in the matrix in step 6 by the factor determined in step 8										(10) Sum corresponding matrix coordinate in each row, divide by 2 * n
		1	Pick	Pick							1		1			0	2	1								#VALUE!									#VALUE!		#VALUE!	#VALUE!	#VALUE!								#VALUE!	#VALUE!	#VALUE!
			1	Pick									-1			-2	0	-1																			#VALUE!	#VALUE!	#VALUE!								#VALUE!	#VALUE!	#VALUE!
				1									0			-1	1	0																			#VALUE!	#VALUE!	#VALUE!								#VALUE!	#VALUE!	#VALUE!
	(2) Transpose original pairwise matrix. In other words, mirror values across the diagonal access
	A.T
		1									2		1			0	0	3								#VALUE!									#VALUE!		#VALUE!	#VALUE!	#VALUE!
		Pick	1										1			0	0	3																			#VALUE!	#VALUE!	#VALUE!
		Pick	Pick	1									-2			-3	-3	0																			#VALUE!	#VALUE!	#VALUE!
	(3) Produce the natural logarithm of each point on the transposed matrix
	B.T
		0	#VALUE!	#VALUE!
		#VALUE!	0	#VALUE!
		#VALUE!	#VALUE!	0
	n
		3
	n:4
	Matrix A (Table 1)										index i	Array Y (columns)			phiy (See Eq. 1)											B.T * phiy									factor		factor * phiy										X
	(1) Original Pairwise matrix										(4) List the number of Indexes (i). Possibly, n-1?		(5) n rows, summing to zero, positive 1 proceed negative i, followed by zeroes			(6) {fixed row number} minus row numbers in order from 1 to n										(7) Find the matrix product of the array produced in step 6 and step 3									(8) Sum center diagonal of matrix determined in step 7, and divide by index number in step 4 plus itself squared		(9) Multiply each number in the matrix in step 6 by the factor determined in step 8										(10) Sum corresponding matrix coordinate in each row, divide by 2 * n
		FALSE	FALSE	FALSE	FALSE						1		1			0	2	1	1							#NUM!									#NUM!		#NUM!	#NUM!	#NUM!	#NUM!							#NUM!	#NUM!	#NUM!
		FALSE	FALSE	FALSE	FALSE								-1			-2	0	-1	-1																		#NUM!	#NUM!	#NUM!	#NUM!							#NUM!	#NUM!	#NUM!
		FALSE	FALSE	FALSE	FALSE								0			-1	1	0	0																		#NUM!	#NUM!	#NUM!	#NUM!							#NUM!	#NUM!	#NUM!
		FALSE	FALSE	FALSE	FALSE								0			-1	1	0	0																		#NUM!	#NUM!	#NUM!	#NUM!							#NUM!	#NUM!	#NUM!
	(2) Transpose original pairwise matrix. In other words, mirror values across the diagonal access
	A.T
		FALSE	FALSE	FALSE	FALSE						2		1			0	0	3	1							#NUM!									#NUM!		#NUM!	#NUM!	#NUM!	#NUM!
		FALSE	FALSE	FALSE	FALSE								1			0	0	3	1																		#NUM!	#NUM!	#NUM!	#NUM!
		FALSE	FALSE	FALSE	FALSE								-2			-3	-3	0	-2																		#NUM!	#NUM!	#NUM!	#NUM!
		FALSE	FALSE	FALSE	FALSE								0			-1	-1	2	0																		#NUM!	#NUM!	#NUM!	#NUM!
	(3) Produce the natural logarithm of each point on the transposed matrix
	B.T
		#NUM!	#NUM!	#NUM!	#NUM!						3		1			0	0	0	4							#NUM!									#NUM!		#NUM!	#NUM!	#NUM!	#NUM!
		#NUM!	#NUM!	#NUM!	#NUM!								1			0	0	0	4																		#NUM!	#NUM!	#NUM!	#NUM!
		#NUM!	#NUM!	#NUM!	#NUM!								1			0	0	0	4																		#NUM!	#NUM!	#NUM!	#NUM!
		#NUM!	#NUM!	#NUM!	#NUM!								-3			-4	-4	-4	0																		#NUM!	#NUM!	#NUM!	#NUM!
	n
		4
	n:5
	Matrix A (Table 1)										index i	Array Y (columns)			phiy (See Eq. 1)											B.T * phiy									factor		factor * phiy										X
	(1) Original Pairwise matrix										(4) List the number of Indexes (i). Possibly, n-1?		(5) n rows, summing to zero, positive 1 proceed negative i, followed by zeroes			(6) {fixed row number} minus row numbers in order from 1 to n										(7) Find the matrix product of the array produced in step 6 and step 3									(8) Sum center diagonal of matrix determined in step 7, and divide by index number in step 4 plus itself squared		(9) Multiply each number in the matrix in step 6 by the factor determined in step 8										(10) Sum corresponding matrix coordinate in each row, divide by 2 * n
		FALSE	FALSE	FALSE	FALSE	FALSE					1		1			0	2	1	1	1						#NUM!									#NUM!		#NUM!	#NUM!	#NUM!	#NUM!	#NUM!						#NUM!	#NUM!	#NUM!
		FALSE	FALSE	FALSE	FALSE	FALSE							-1			-2	0	-1	-1	-1																	#NUM!	#NUM!	#NUM!	#NUM!	#NUM!						#NUM!	#NUM!	#NUM!
		FALSE	FALSE	FALSE	FALSE	FALSE							0			-1	1	0	0	0																	#NUM!	#NUM!	#NUM!	#NUM!	#NUM!						#NUM!	#NUM!	#NUM!
		FALSE	FALSE	FALSE	FALSE	FALSE							0			-1	1	0	0	0																	#NUM!	#NUM!	#NUM!	#NUM!	#NUM!						#NUM!	#NUM!	#NUM!
		FALSE	FALSE	FALSE	FALSE	FALSE							0			-1	1	0	0	0																	#NUM!	#NUM!	#NUM!	#NUM!	#NUM!						#NUM!	#NUM!	#NUM!
	(2) Transpose original pairwise matrix. In other words, mirror values across the diagonal access
	A.T
		FALSE	FALSE	FALSE	FALSE	FALSE					2		1			0	0	3	1	1						#NUM!									#NUM!		#NUM!	#NUM!	#NUM!	#NUM!	#NUM!
		FALSE	FALSE	FALSE	FALSE	FALSE							1			0	0	3	1	1																	#NUM!	#NUM!	#NUM!	#NUM!	#NUM!
		FALSE	FALSE	FALSE	FALSE	FALSE							-2			-3	-3	0	-2	-2																	#NUM!	#NUM!	#NUM!	#NUM!	#NUM!
		FALSE	FALSE	FALSE	FALSE	FALSE							0			-1	-1	2	0	0																	#NUM!	#NUM!	#NUM!	#NUM!	#NUM!
		FALSE	FALSE	FALSE	FALSE	FALSE							0			-1	-1	2	0	0																	#NUM!	#NUM!	#NUM!	#NUM!	#NUM!
	(3) Produce the natural logarithm of each point on the transposed matrix
	B.T
		#NUM!	#NUM!	#NUM!	#NUM!	#NUM!					3		1			0	0	0	4	1						#NUM!									#NUM!		#NUM!	#NUM!	#NUM!	#NUM!	#NUM!
		#NUM!	#NUM!	#NUM!	#NUM!	#NUM!							1			0	0	0	4	1																	#NUM!	#NUM!	#NUM!	#NUM!	#NUM!
		#NUM!	#NUM!	#NUM!	#NUM!	#NUM!							1			0	0	0	4	1																	#NUM!	#NUM!	#NUM!	#NUM!	#NUM!
		#NUM!	#NUM!	#NUM!	#NUM!	#NUM!							-3			-4	-4	-4	0	-3																	#NUM!	#NUM!	#NUM!	#NUM!	#NUM!
		#NUM!	#NUM!	#NUM!	#NUM!	#NUM!							0			-1	-1	-1	3	0																	#NUM!	#NUM!	#NUM!	#NUM!	#NUM!
	n
		5
											4		1			0	0	0	0	5						#NUM!									#NUM!		#NUM!	#NUM!	#NUM!	#NUM!	#NUM!
													1			0	0	0	0	5																	#NUM!	#NUM!	#NUM!	#NUM!	#NUM!
													1			0	0	0	0	5																	#NUM!	#NUM!	#NUM!	#NUM!	#NUM!
													1			0	0	0	0	5																	#NUM!	#NUM!	#NUM!	#NUM!	#NUM!
													-4			-5	-5	-5	-5	0																	#NUM!	#NUM!	#NUM!	#NUM!	#NUM!
	n:6
	Matrix A (Table 1)										index i	Array Y (columns)			phiy (See Eq. 1)											B.T * phiy									factor		factor * phiy										X
	(1) Original Pairwise matrix										(4) List the number of Indexes (i). Possibly, n-1?		(5) n rows, summing to zero, positive 1 proceed negative i, followed by zeroes			(6) {fixed row number} minus row numbers in order from 1 to n										(7) Find the matrix product of the array produced in step 6 and step 3									(8) Sum center diagonal of matrix determined in step 7, and divide by index number in step 4 plus itself squared		(9) Multiply each number in the matrix in step 6 by the factor determined in step 8										(10) Sum corresponding matrix coordinate in each row, divide by 2 * n
		FALSE	FALSE	FALSE	FALSE	FALSE	FALSE				1		1			0	2	1	1	1	1					#NUM!									#NUM!		#NUM!	#NUM!	#NUM!	#NUM!	#NUM!	#NUM!					#NUM!	#NUM!	#NUM!
		FALSE	FALSE	FALSE	FALSE	FALSE	FALSE						-1			-2	0	-1	-1	-1	-1																#NUM!	#NUM!	#NUM!	#NUM!	#NUM!	#NUM!					#NUM!	#NUM!	#NUM!
		FALSE	FALSE	FALSE	FALSE	FALSE	FALSE						0			-1	1	0	0	0	0																#NUM!	#NUM!	#NUM!	#NUM!	#NUM!	#NUM!					#NUM!	#NUM!	#NUM!
		FALSE	FALSE	FALSE	FALSE	FALSE	FALSE						0			-1	1	0	0	0	0																#NUM!	#NUM!	#NUM!	#NUM!	#NUM!	#NUM!					#NUM!	#NUM!	#NUM!
		FALSE	FALSE	FALSE	FALSE	FALSE	FALSE						0			-1	1	0	0	0	0																#NUM!	#NUM!	#NUM!	#NUM!	#NUM!	#NUM!					#NUM!	#NUM!	#NUM!
		FALSE	FALSE	FALSE	FALSE	FALSE	FALSE						0			-1	1	0	0	0	0																#NUM!	#NUM!	#NUM!	#NUM!	#NUM!	#NUM!					#NUM!	#NUM!	#NUM!
	(2) Transpose original pairwise matrix. In other words, mirror values across the diagonal access
	A.T
		FALSE	FALSE	FALSE	FALSE	FALSE	FALSE				2		1			0	0	3	1	1	1					#NUM!									#NUM!		#NUM!	#NUM!	#NUM!	#NUM!	#NUM!	#NUM!
		FALSE	FALSE	FALSE	FALSE	FALSE	FALSE						1			0	0	3	1	1	1																#NUM!	#NUM!	#NUM!	#NUM!	#NUM!	#NUM!
		FALSE	FALSE	FALSE	FALSE	FALSE	FALSE						-2			-3	-3	0	-2	-2	-2																#NUM!	#NUM!	#NUM!	#NUM!	#NUM!	#NUM!
		FALSE	FALSE	FALSE	FALSE	FALSE	FALSE						0			-1	-1	2	0	0	0																#NUM!	#NUM!	#NUM!	#NUM!	#NUM!	#NUM!
		FALSE	FALSE	FALSE	FALSE	FALSE	FALSE						0			-1	-1	2	0	0	0																#NUM!	#NUM!	#NUM!	#NUM!	#NUM!	#NUM!
		FALSE	FALSE	FALSE	FALSE	FALSE	FALSE						0			-1	-1	2	0	0	0																#NUM!	#NUM!	#NUM!	#NUM!	#NUM!	#NUM!
	(3) Produce the natural logarithm of each point on the transposed matrix
	B.T
		#NUM!	#NUM!	#NUM!	#NUM!	#NUM!	#NUM!				3		1			0	0	0	4	1	1					#NUM!									#NUM!		#NUM!	#NUM!	#NUM!	#NUM!	#NUM!	#NUM!
		#NUM!	#NUM!	#NUM!	#NUM!	#NUM!	#NUM!						1			0	0	0	4	1	1																#NUM!	#NUM!	#NUM!	#NUM!	#NUM!	#NUM!
		#NUM!	#NUM!	#NUM!	#NUM!	#NUM!	#NUM!						1			0	0	0	4	1	1																#NUM!	#NUM!	#NUM!	#NUM!	#NUM!	#NUM!
		#NUM!	#NUM!	#NUM!	#NUM!	#NUM!	#NUM!						-3			-4	-4	-4	0	-3	-3																#NUM!	#NUM!	#NUM!	#NUM!	#NUM!	#NUM!
		#NUM!	#NUM!	#NUM!	#NUM!	#NUM!	#NUM!						0			-1	-1	-1	3	0	0																#NUM!	#NUM!	#NUM!	#NUM!	#NUM!	#NUM!
		#NUM!	#NUM!	#NUM!	#NUM!	#NUM!	#NUM!						0			-1	-1	-1	3	0	0																#NUM!	#NUM!	#NUM!	#NUM!	#NUM!	#NUM!
	n
		6
											4		1			0	0	0	0	5	1					#NUM!									#NUM!		#NUM!	#NUM!	#NUM!	#NUM!	#NUM!	#NUM!
													1			0	0	0	0	5	1																#NUM!	#NUM!	#NUM!	#NUM!	#NUM!	#NUM!
													1			0	0	0	0	5	1																#NUM!	#NUM!	#NUM!	#NUM!	#NUM!	#NUM!
													1			0	0	0	0	5	1																#NUM!	#NUM!	#NUM!	#NUM!	#NUM!	#NUM!
													-4			-5	-5	-5	-5	0	-4																#NUM!	#NUM!	#NUM!	#NUM!	#NUM!	#NUM!
													0			-1	-1	-1	-1	4	0																#NUM!	#NUM!	#NUM!	#NUM!	#NUM!	#NUM!
											5		1			0	0	0	0	0	6					#NUM!									#NUM!		#NUM!	#NUM!	#NUM!	#NUM!	#NUM!	#NUM!
													1			0	0	0	0	0	6																#NUM!	#NUM!	#NUM!	#NUM!	#NUM!	#NUM!
													1			0	0	0	0	0	6																#NUM!	#NUM!	#NUM!	#NUM!	#NUM!	#NUM!
													1			0	0	0	0	0	6																#NUM!	#NUM!	#NUM!	#NUM!	#NUM!	#NUM!
													1			0	0	0	0	0	6																#NUM!	#NUM!	#NUM!	#NUM!	#NUM!	#NUM!
													-5			-6	-6	-6	-6	-6	0																#NUM!	#NUM!	#NUM!	#NUM!	#NUM!	#NUM!
	n:7
	Matrix A (Table 1)										index i	Array Y (columns)			phiy (See Eq. 1)											B.T * phiy									factor		factor * phiy										X
	(1) Original Pairwise matrix										(4) List the number of Indexes (i). Possibly, n-1?		(5) n rows, summing to zero, positive 1 proceed negative i, followed by zeroes			(6) {fixed row number} minus row numbers in order from 1 to n										(7) Find the matrix product of the array produced in step 6 and step 3									(8) Sum center diagonal of matrix determined in step 7, and divide by index number in step 4 plus itself squared		(9) Multiply each number in the matrix in step 6 by the factor determined in step 8										(10) Sum corresponding matrix coordinate in each row, divide by 2 * n
		FALSE	FALSE	FALSE	FALSE	FALSE	FALSE	FALSE			1		1			0	2	1	1	1	1	1				#NUM!									#NUM!		#NUM!	#NUM!	#NUM!	#NUM!	#NUM!	#NUM!	#NUM!				#NUM!	#NUM!	#NUM!
		FALSE	FALSE	FALSE	FALSE	FALSE	FALSE	FALSE					-1			-2	0	-1	-1	-1	-1	-1															#NUM!	#NUM!	#NUM!	#NUM!	#NUM!	#NUM!	#NUM!				#NUM!	#NUM!	#NUM!
		FALSE	FALSE	FALSE	FALSE	FALSE	FALSE	FALSE					0			-1	1	0	0	0	0	0															#NUM!	#NUM!	#NUM!	#NUM!	#NUM!	#NUM!	#NUM!				#NUM!	#NUM!	#NUM!
		FALSE	FALSE	FALSE	FALSE	FALSE	FALSE	FALSE					0			-1	1	0	0	0	0	0															#NUM!	#NUM!	#NUM!	#NUM!	#NUM!	#NUM!	#NUM!				#NUM!	#NUM!	#NUM!
		FALSE	FALSE	FALSE	FALSE	FALSE	FALSE	FALSE					0			-1	1	0	0	0	0	0															#NUM!	#NUM!	#NUM!	#NUM!	#NUM!	#NUM!	#NUM!				#NUM!	#NUM!	#NUM!
		FALSE	FALSE	FALSE	FALSE	FALSE	FALSE	FALSE					0			-1	1	0	0	0	0	0															#NUM!	#NUM!	#NUM!	#NUM!	#NUM!	#NUM!	#NUM!				#NUM!	#NUM!	#NUM!
		FALSE	FALSE	FALSE	FALSE	FALSE	FALSE	FALSE					0			-1	1	0	0	0	0	0															#NUM!	#NUM!	#NUM!	#NUM!	#NUM!	#NUM!	#NUM!				#NUM!	#NUM!	#NUM!
	(2) Transpose original pairwise matrix. In other words, mirror values across the diagonal access
	A.T
		FALSE	FALSE	FALSE	FALSE	FALSE	FALSE	FALSE			2		1			0	0	3	1	1	1	1				#NUM!									#NUM!		#NUM!	#NUM!	#NUM!	#NUM!	#NUM!	#NUM!	#NUM!
		FALSE	FALSE	FALSE	FALSE	FALSE	FALSE	FALSE					1			0	0	3	1	1	1	1															#NUM!	#NUM!	#NUM!	#NUM!	#NUM!	#NUM!	#NUM!
		FALSE	FALSE	FALSE	FALSE	FALSE	FALSE	FALSE					-2			-3	-3	0	-2	-2	-2	-2															#NUM!	#NUM!	#NUM!	#NUM!	#NUM!	#NUM!	#NUM!
		FALSE	FALSE	FALSE	FALSE	FALSE	FALSE	FALSE					0			-1	-1	2	0	0	0	0															#NUM!	#NUM!	#NUM!	#NUM!	#NUM!	#NUM!	#NUM!
		FALSE	FALSE	FALSE	FALSE	FALSE	FALSE	FALSE					0			-1	-1	2	0	0	0	0															#NUM!	#NUM!	#NUM!	#NUM!	#NUM!	#NUM!	#NUM!
		FALSE	FALSE	FALSE	FALSE	FALSE	FALSE	FALSE					0			-1	-1	2	0	0	0	0															#NUM!	#NUM!	#NUM!	#NUM!	#NUM!	#NUM!	#NUM!
		FALSE	FALSE	FALSE	FALSE	FALSE	FALSE	FALSE					0			-1	-1	2	0	0	0	0															#NUM!	#NUM!	#NUM!	#NUM!	#NUM!	#NUM!	#NUM!
	(3) Produce the natural logarithm of each point on the transposed matrix
	B.T
		#NUM!	#NUM!	#NUM!	#NUM!	#NUM!	#NUM!	#NUM!			3		1			0	0	0	4	1	1	1				#NUM!									#NUM!		#NUM!	#NUM!	#NUM!	#NUM!	#NUM!	#NUM!	#NUM!
		#NUM!	#NUM!	#NUM!	#NUM!	#NUM!	#NUM!	#NUM!					1			0	0	0	4	1	1	1															#NUM!	#NUM!	#NUM!	#NUM!	#NUM!	#NUM!	#NUM!
		#NUM!	#NUM!	#NUM!	#NUM!	#NUM!	#NUM!	#NUM!					1			0	0	0	4	1	1	1															#NUM!	#NUM!	#NUM!	#NUM!	#NUM!	#NUM!	#NUM!
		#NUM!	#NUM!	#NUM!	#NUM!	#NUM!	#NUM!	#NUM!					-3			-4	-4	-4	0	-3	-3	-3															#NUM!	#NUM!	#NUM!	#NUM!	#NUM!	#NUM!	#NUM!
		#NUM!	#NUM!	#NUM!	#NUM!	#NUM!	#NUM!	#NUM!					0			-1	-1	-1	3	0	0	0															#NUM!	#NUM!	#NUM!	#NUM!	#NUM!	#NUM!	#NUM!
		#NUM!	#NUM!	#NUM!	#NUM!	#NUM!	#NUM!	#NUM!					0			-1	-1	-1	3	0	0	0															#NUM!	#NUM!	#NUM!	#NUM!	#NUM!	#NUM!	#NUM!
		#NUM!	#NUM!	#NUM!	#NUM!	#NUM!	#NUM!	#NUM!					0			-1	-1	-1	3	0	0	0															#NUM!	#NUM!	#NUM!	#NUM!	#NUM!	#NUM!	#NUM!
	n
		7
											4		1			0	0	0	0	5	1	1				#NUM!									#NUM!		#NUM!	#NUM!	#NUM!	#NUM!	#NUM!	#NUM!	#NUM!
													1			0	0	0	0	5	1	1															#NUM!	#NUM!	#NUM!	#NUM!	#NUM!	#NUM!	#NUM!
													1			0	0	0	0	5	1	1															#NUM!	#NUM!	#NUM!	#NUM!	#NUM!	#NUM!	#NUM!
													1			0	0	0	0	5	1	1															#NUM!	#NUM!	#NUM!	#NUM!	#NUM!	#NUM!	#NUM!
													-4			-5	-5	-5	-5	0	-4	-4															#NUM!	#NUM!	#NUM!	#NUM!	#NUM!	#NUM!	#NUM!
													0			-1	-1	-1	-1	4	0	0															#NUM!	#NUM!	#NUM!	#NUM!	#NUM!	#NUM!	#NUM!
													0			-1	-1	-1	-1	4	0	0															#NUM!	#NUM!	#NUM!	#NUM!	#NUM!	#NUM!	#NUM!
											5		1			0	0	0	0	0	6	1				#NUM!									#NUM!		#NUM!	#NUM!	#NUM!	#NUM!	#NUM!	#NUM!	#NUM!
													1			0	0	0	0	0	6	1															#NUM!	#NUM!	#NUM!	#NUM!	#NUM!	#NUM!	#NUM!
													1			0	0	0	0	0	6	1															#NUM!	#NUM!	#NUM!	#NUM!	#NUM!	#NUM!	#NUM!
													1			0	0	0	0	0	6	1															#NUM!	#NUM!	#NUM!	#NUM!	#NUM!	#NUM!	#NUM!
													1			0	0	0	0	0	6	1															#NUM!	#NUM!	#NUM!	#NUM!	#NUM!	#NUM!	#NUM!
													-5			-6	-6	-6	-6	-6	0	-5															#NUM!	#NUM!	#NUM!	#NUM!	#NUM!	#NUM!	#NUM!
													0			-1	-1	-1	-1	-1	5	0															#NUM!	#NUM!	#NUM!	#NUM!	#NUM!	#NUM!	#NUM!
											6		1			0	0	0	0	0	0	7				#NUM!									#NUM!		#NUM!	#NUM!	#NUM!	#NUM!	#NUM!	#NUM!	#NUM!
													1			0	0	0	0	0	0	7															#NUM!	#NUM!	#NUM!	#NUM!	#NUM!	#NUM!	#NUM!
													1			0	0	0	0	0	0	7															#NUM!	#NUM!	#NUM!	#NUM!	#NUM!	#NUM!	#NUM!
													1			0	0	0	0	0	0	7															#NUM!	#NUM!	#NUM!	#NUM!	#NUM!	#NUM!	#NUM!
													1			0	0	0	0	0	0	7															#NUM!	#NUM!	#NUM!	#NUM!	#NUM!	#NUM!	#NUM!
													1			0	0	0	0	0	0	7															#NUM!	#NUM!	#NUM!	#NUM!	#NUM!	#NUM!	#NUM!
													-6			-7	-7	-7	-7	-7	-7	0															#NUM!	#NUM!	#NUM!	#NUM!	#NUM!	#NUM!	#NUM!
	n:8
	Matrix A (Table 1)										index i	Array Y (columns)			phiy (See Eq. 1)											B.T * phiy									factor		factor * phiy										X
	(1) Original Pairwise matrix										(4) List the number of Indexes (i). Possibly, n-1?		(5) n rows, summing to zero, positive 1 proceed negative i, followed by zeroes			(6) {fixed row number} minus row numbers in order from 1 to n										(7) Find the matrix product of the array produced in step 6 and step 3									(8) Sum center diagonal of matrix determined in step 7, and divide by index number in step 4 plus itself squared		(9) Multiply each number in the matrix in step 6 by the factor determined in step 8										(10) Sum corresponding matrix coordinate in each row, divide by 2 * n
		FALSE	FALSE	FALSE	FALSE	FALSE	FALSE	FALSE	FALSE		1		1			0	2	1	1	1	1	1	1			#NUM!									#NUM!		#NUM!	#NUM!	#NUM!	#NUM!	#NUM!	#NUM!	#NUM!	#NUM!			#NUM!	#NUM!	#NUM!
		FALSE	FALSE	FALSE	FALSE	FALSE	FALSE	FALSE	FALSE				-1			-2	0	-1	-1	-1	-1	-1	-1														#NUM!	#NUM!	#NUM!	#NUM!	#NUM!	#NUM!	#NUM!	#NUM!			#NUM!	#NUM!	#NUM!
		FALSE	FALSE	FALSE	FALSE	FALSE	FALSE	FALSE	FALSE				0			-1	1	0	0	0	0	0	0														#NUM!	#NUM!	#NUM!	#NUM!	#NUM!	#NUM!	#NUM!	#NUM!			#NUM!	#NUM!	#NUM!
		FALSE	FALSE	FALSE	FALSE	FALSE	FALSE	FALSE	FALSE				0			-1	1	0	0	0	0	0	0														#NUM!	#NUM!	#NUM!	#NUM!	#NUM!	#NUM!	#NUM!	#NUM!			#NUM!	#NUM!	#NUM!
		FALSE	FALSE	FALSE	FALSE	FALSE	FALSE	FALSE	FALSE				0			-1	1	0	0	0	0	0	0														#NUM!	#NUM!	#NUM!	#NUM!	#NUM!	#NUM!	#NUM!	#NUM!			#NUM!	#NUM!	#NUM!
		FALSE	FALSE	FALSE	FALSE	FALSE	FALSE	FALSE	FALSE				0			-1	1	0	0	0	0	0	0														#NUM!	#NUM!	#NUM!	#NUM!	#NUM!	#NUM!	#NUM!	#NUM!			#NUM!	#NUM!	#NUM!
		FALSE	FALSE	FALSE	FALSE	FALSE	FALSE	FALSE	FALSE				0			-1	1	0	0	0	0	0	0														#NUM!	#NUM!	#NUM!	#NUM!	#NUM!	#NUM!	#NUM!	#NUM!			#NUM!	#NUM!	#NUM!
		FALSE	FALSE	FALSE	FALSE	FALSE	FALSE	FALSE	FALSE				0			-1	1	0	0	0	0	0	0														#NUM!	#NUM!	#NUM!	#NUM!	#NUM!	#NUM!	#NUM!	#NUM!			#NUM!	#NUM!	#NUM!
	(2) Transpose original pairwise matrix. In other words, mirror values across the diagonal access
	A.T
		FALSE	FALSE	FALSE	FALSE	FALSE	FALSE	FALSE	FALSE		2		1			0	0	3	1	1	1	1	1			#NUM!									#NUM!		#NUM!	#NUM!	#NUM!	#NUM!	#NUM!	#NUM!	#NUM!	#NUM!
		FALSE	FALSE	FALSE	FALSE	FALSE	FALSE	FALSE	FALSE				1			0	0	3	1	1	1	1	1														#NUM!	#NUM!	#NUM!	#NUM!	#NUM!	#NUM!	#NUM!	#NUM!
		FALSE	FALSE	FALSE	FALSE	FALSE	FALSE	FALSE	FALSE				-2			-3	-3	0	-2	-2	-2	-2	-2														#NUM!	#NUM!	#NUM!	#NUM!	#NUM!	#NUM!	#NUM!	#NUM!
		FALSE	FALSE	FALSE	FALSE	FALSE	FALSE	FALSE	FALSE				0			-1	-1	2	0	0	0	0	0														#NUM!	#NUM!	#NUM!	#NUM!	#NUM!	#NUM!	#NUM!	#NUM!
		FALSE	FALSE	FALSE	FALSE	FALSE	FALSE	FALSE	FALSE				0			-1	-1	2	0	0	0	0	0														#NUM!	#NUM!	#NUM!	#NUM!	#NUM!	#NUM!	#NUM!	#NUM!
		FALSE	FALSE	FALSE	FALSE	FALSE	FALSE	FALSE	FALSE				0			-1	-1	2	0	0	0	0	0														#NUM!	#NUM!	#NUM!	#NUM!	#NUM!	#NUM!	#NUM!	#NUM!
		FALSE	FALSE	FALSE	FALSE	FALSE	FALSE	FALSE	FALSE				0			-1	-1	2	0	0	0	0	0														#NUM!	#NUM!	#NUM!	#NUM!	#NUM!	#NUM!	#NUM!	#NUM!
		FALSE	FALSE	FALSE	FALSE	FALSE	FALSE	FALSE	FALSE				0			-1	-1	2	0	0	0	0	0														#NUM!	#NUM!	#NUM!	#NUM!	#NUM!	#NUM!	#NUM!	#NUM!
	(3) Produce the natural logarithm of each point on the transposed matrix
	B.T
		#NUM!	#NUM!	#NUM!	#NUM!	#NUM!	#NUM!	#NUM!	#NUM!		3		1			0	0	0	4	1	1	1	1			#NUM!									#NUM!		#NUM!	#NUM!	#NUM!	#NUM!	#NUM!	#NUM!	#NUM!	#NUM!
		#NUM!	#NUM!	#NUM!	#NUM!	#NUM!	#NUM!	#NUM!	#NUM!				1			0	0	0	4	1	1	1	1														#NUM!	#NUM!	#NUM!	#NUM!	#NUM!	#NUM!	#NUM!	#NUM!
		#NUM!	#NUM!	#NUM!	#NUM!	#NUM!	#NUM!	#NUM!	#NUM!				1			0	0	0	4	1	1	1	1														#NUM!	#NUM!	#NUM!	#NUM!	#NUM!	#NUM!	#NUM!	#NUM!
		#NUM!	#NUM!	#NUM!	#NUM!	#NUM!	#NUM!	#NUM!	#NUM!				-3			-4	-4	-4	0	-3	-3	-3	-3														#NUM!	#NUM!	#NUM!	#NUM!	#NUM!	#NUM!	#NUM!	#NUM!
		#NUM!	#NUM!	#NUM!	#NUM!	#NUM!	#NUM!	#NUM!	#NUM!				0			-1	-1	-1	3	0	0	0	0														#NUM!	#NUM!	#NUM!	#NUM!	#NUM!	#NUM!	#NUM!	#NUM!
		#NUM!	#NUM!	#NUM!	#NUM!	#NUM!	#NUM!	#NUM!	#NUM!				0			-1	-1	-1	3	0	0	0	0														#NUM!	#NUM!	#NUM!	#NUM!	#NUM!	#NUM!	#NUM!	#NUM!
		#NUM!	#NUM!	#NUM!	#NUM!	#NUM!	#NUM!	#NUM!	#NUM!				0			-1	-1	-1	3	0	0	0	0														#NUM!	#NUM!	#NUM!	#NUM!	#NUM!	#NUM!	#NUM!	#NUM!
		#NUM!	#NUM!	#NUM!	#NUM!	#NUM!	#NUM!	#NUM!	#NUM!				0			-1	-1	-1	3	0	0	0	0														#NUM!	#NUM!	#NUM!	#NUM!	#NUM!	#NUM!	#NUM!	#NUM!
	n
		8
											4		1			0	0	0	0	5	1	1	1			#NUM!									#NUM!		#NUM!	#NUM!	#NUM!	#NUM!	#NUM!	#NUM!	#NUM!	#NUM!
													1			0	0	0	0	5	1	1	1														#NUM!	#NUM!	#NUM!	#NUM!	#NUM!	#NUM!	#NUM!	#NUM!
													1			0	0	0	0	5	1	1	1														#NUM!	#NUM!	#NUM!	#NUM!	#NUM!	#NUM!	#NUM!	#NUM!
													1			0	0	0	0	5	1	1	1														#NUM!	#NUM!	#NUM!	#NUM!	#NUM!	#NUM!	#NUM!	#NUM!
													-4			-5	-5	-5	-5	0	-4	-4	-4														#NUM!	#NUM!	#NUM!	#NUM!	#NUM!	#NUM!	#NUM!	#NUM!
													0			-1	-1	-1	-1	4	0	0	0														#NUM!	#NUM!	#NUM!	#NUM!	#NUM!	#NUM!	#NUM!	#NUM!
													0			-1	-1	-1	-1	4	0	0	0														#NUM!	#NUM!	#NUM!	#NUM!	#NUM!	#NUM!	#NUM!	#NUM!
													0			-1	-1	-1	-1	4	0	0	0														#NUM!	#NUM!	#NUM!	#NUM!	#NUM!	#NUM!	#NUM!	#NUM!
											5		1			0	0	0	0	0	6	1	1			#NUM!									#NUM!		#NUM!	#NUM!	#NUM!	#NUM!	#NUM!	#NUM!	#NUM!	#NUM!
													1			0	0	0	0	0	6	1	1														#NUM!	#NUM!	#NUM!	#NUM!	#NUM!	#NUM!	#NUM!	#NUM!
													1			0	0	0	0	0	6	1	1														#NUM!	#NUM!	#NUM!	#NUM!	#NUM!	#NUM!	#NUM!	#NUM!
													1			0	0	0	0	0	6	1	1														#NUM!	#NUM!	#NUM!	#NUM!	#NUM!	#NUM!	#NUM!	#NUM!
													1			0	0	0	0	0	6	1	1														#NUM!	#NUM!	#NUM!	#NUM!	#NUM!	#NUM!	#NUM!	#NUM!
													-5			-6	-6	-6	-6	-6	0	-5	-5														#NUM!	#NUM!	#NUM!	#NUM!	#NUM!	#NUM!	#NUM!	#NUM!
													0			-1	-1	-1	-1	-1	5	0	0														#NUM!	#NUM!	#NUM!	#NUM!	#NUM!	#NUM!	#NUM!	#NUM!
													0			-1	-1	-1	-1	-1	5	0	0														#NUM!	#NUM!	#NUM!	#NUM!	#NUM!	#NUM!	#NUM!	#NUM!
											6		1			0	0	0	0	0	0	7	1			#NUM!									#NUM!		#NUM!	#NUM!	#NUM!	#NUM!	#NUM!	#NUM!	#NUM!	#NUM!
													1			0	0	0	0	0	0	7	1														#NUM!	#NUM!	#NUM!	#NUM!	#NUM!	#NUM!	#NUM!	#NUM!
													1			0	0	0	0	0	0	7	1														#NUM!	#NUM!	#NUM!	#NUM!	#NUM!	#NUM!	#NUM!	#NUM!
													1			0	0	0	0	0	0	7	1														#NUM!	#NUM!	#NUM!	#NUM!	#NUM!	#NUM!	#NUM!	#NUM!
													1			0	0	0	0	0	0	7	1														#NUM!	#NUM!	#NUM!	#NUM!	#NUM!	#NUM!	#NUM!	#NUM!
													1			0	0	0	0	0	0	7	1														#NUM!	#NUM!	#NUM!	#NUM!	#NUM!	#NUM!	#NUM!	#NUM!
													-6			-7	-7	-7	-7	-7	-7	0	-6														#NUM!	#NUM!	#NUM!	#NUM!	#NUM!	#NUM!	#NUM!	#NUM!
													0			-1	-1	-1	-1	-1	-1	6	0														#NUM!	#NUM!	#NUM!	#NUM!	#NUM!	#NUM!	#NUM!	#NUM!
											7		1			0	0	0	0	0	0	0	8			#NUM!									#NUM!		#NUM!	#NUM!	#NUM!	#NUM!	#NUM!	#NUM!	#NUM!	#NUM!
													1			0	0	0	0	0	0	0	8														#NUM!	#NUM!	#NUM!	#NUM!	#NUM!	#NUM!	#NUM!	#NUM!
													1			0	0	0	0	0	0	0	8														#NUM!	#NUM!	#NUM!	#NUM!	#NUM!	#NUM!	#NUM!	#NUM!
													1			0	0	0	0	0	0	0	8														#NUM!	#NUM!	#NUM!	#NUM!	#NUM!	#NUM!	#NUM!	#NUM!
													1			0	0	0	0	0	0	0	8														#NUM!	#NUM!	#NUM!	#NUM!	#NUM!	#NUM!	#NUM!	#NUM!
													1			0	0	0	0	0	0	0	8														#NUM!	#NUM!	#NUM!	#NUM!	#NUM!	#NUM!	#NUM!	#NUM!
													1			0	0	0	0	0	0	0	8														#NUM!	#NUM!	#NUM!	#NUM!	#NUM!	#NUM!	#NUM!	#NUM!
													-7			-8	-8	-8	-8	-8	-8	-8	0														#NUM!	#NUM!	#NUM!	#NUM!	#NUM!	#NUM!	#NUM!	#NUM!
	n:9
	Matrix A (Table 1)										index i	Array Y (columns)			phiy (See Eq. 1)											B.T * phiy									factor		factor * phiy										X
	(1) Original Pairwise matrix										(4) List the number of Indexes (i). Possibly, n-1?		(5) n rows, summing to zero, positive 1 proceed negative i, followed by zeroes			(6) {fixed row number} minus row numbers in order from 1 to n										(7) Find the matrix product of the array produced in step 6 and step 3									(8) Sum center diagonal of matrix determined in step 7, and divide by index number in step 4 plus itself squared		(9) Multiply each number in the matrix in step 6 by the factor determined in step 8										(10) Sum corresponding matrix coordinate in each row, divide by 2 * n
		FALSE	FALSE	FALSE	FALSE	FALSE	FALSE	FALSE	FALSE	FALSE	1		1			0	2	1	1	1	1	1	1	1		#NUM!									#NUM!		#NUM!	#NUM!	#NUM!	#NUM!	#NUM!	#NUM!	#NUM!	#NUM!	#NUM!		#NUM!	#NUM!	#NUM!
		FALSE	FALSE	FALSE	FALSE	FALSE	FALSE	FALSE	FALSE	FALSE			-1			-2	0	-1	-1	-1	-1	-1	-1	-1													#NUM!	#NUM!	#NUM!	#NUM!	#NUM!	#NUM!	#NUM!	#NUM!	#NUM!		#NUM!	#NUM!	#NUM!
		FALSE	FALSE	FALSE	FALSE	FALSE	FALSE	FALSE	FALSE	FALSE			0			-1	1	0	0	0	0	0	0	0													#NUM!	#NUM!	#NUM!	#NUM!	#NUM!	#NUM!	#NUM!	#NUM!	#NUM!		#NUM!	#NUM!	#NUM!
		FALSE	FALSE	FALSE	FALSE	FALSE	FALSE	FALSE	FALSE	FALSE			0			-1	1	0	0	0	0	0	0	0													#NUM!	#NUM!	#NUM!	#NUM!	#NUM!	#NUM!	#NUM!	#NUM!	#NUM!		#NUM!	#NUM!	#NUM!
		FALSE	FALSE	FALSE	FALSE	FALSE	FALSE	FALSE	FALSE	FALSE			0			-1	1	0	0	0	0	0	0	0													#NUM!	#NUM!	#NUM!	#NUM!	#NUM!	#NUM!	#NUM!	#NUM!	#NUM!		#NUM!	#NUM!	#NUM!
		FALSE	FALSE	FALSE	FALSE	FALSE	FALSE	FALSE	FALSE	FALSE			0			-1	1	0	0	0	0	0	0	0													#NUM!	#NUM!	#NUM!	#NUM!	#NUM!	#NUM!	#NUM!	#NUM!	#NUM!		#NUM!	#NUM!	#NUM!
		FALSE	FALSE	FALSE	FALSE	FALSE	FALSE	FALSE	FALSE	FALSE			0			-1	1	0	0	0	0	0	0	0													#NUM!	#NUM!	#NUM!	#NUM!	#NUM!	#NUM!	#NUM!	#NUM!	#NUM!		#NUM!	#NUM!	#NUM!
		FALSE	FALSE	FALSE	FALSE	FALSE	FALSE	FALSE	FALSE	FALSE			0			-1	1	0	0	0	0	0	0	0													#NUM!	#NUM!	#NUM!	#NUM!	#NUM!	#NUM!	#NUM!	#NUM!	#NUM!		#NUM!	#NUM!	#NUM!
		FALSE	FALSE	FALSE	FALSE	FALSE	FALSE	FALSE	FALSE	FALSE			0			-1	1	0	0	0	0	0	0	0													#NUM!	#NUM!	#NUM!	#NUM!	#NUM!	#NUM!	#NUM!	#NUM!	#NUM!		#NUM!	#NUM!	#NUM!
	(2) Transpose original pairwise matrix. In other words, mirror values across the diagonal access
	A.T
		FALSE	FALSE	FALSE	FALSE	FALSE	FALSE	FALSE	FALSE	FALSE	2		1			0	0	3	1	1	1	1	1	1		#NUM!									#NUM!		#NUM!	#NUM!	#NUM!	#NUM!	#NUM!	#NUM!	#NUM!	#NUM!	#NUM!
		FALSE	FALSE	FALSE	FALSE	FALSE	FALSE	FALSE	FALSE	FALSE			1			0	0	3	1	1	1	1	1	1													#NUM!	#NUM!	#NUM!	#NUM!	#NUM!	#NUM!	#NUM!	#NUM!	#NUM!
		FALSE	FALSE	FALSE	FALSE	FALSE	FALSE	FALSE	FALSE	FALSE			-2			-3	-3	0	-2	-2	-2	-2	-2	-2													#NUM!	#NUM!	#NUM!	#NUM!	#NUM!	#NUM!	#NUM!	#NUM!	#NUM!
		FALSE	FALSE	FALSE	FALSE	FALSE	FALSE	FALSE	FALSE	FALSE			0			-1	-1	2	0	0	0	0	0	0													#NUM!	#NUM!	#NUM!	#NUM!	#NUM!	#NUM!	#NUM!	#NUM!	#NUM!
		FALSE	FALSE	FALSE	FALSE	FALSE	FALSE	FALSE	FALSE	FALSE			0			-1	-1	2	0	0	0	0	0	0													#NUM!	#NUM!	#NUM!	#NUM!	#NUM!	#NUM!	#NUM!	#NUM!	#NUM!
		FALSE	FALSE	FALSE	FALSE	FALSE	FALSE	FALSE	FALSE	FALSE			0			-1	-1	2	0	0	0	0	0	0													#NUM!	#NUM!	#NUM!	#NUM!	#NUM!	#NUM!	#NUM!	#NUM!	#NUM!
		FALSE	FALSE	FALSE	FALSE	FALSE	FALSE	FALSE	FALSE	FALSE			0			-1	-1	2	0	0	0	0	0	0													#NUM!	#NUM!	#NUM!	#NUM!	#NUM!	#NUM!	#NUM!	#NUM!	#NUM!
		FALSE	FALSE	FALSE	FALSE	FALSE	FALSE	FALSE	FALSE	FALSE			0			-1	-1	2	0	0	0	0	0	0													#NUM!	#NUM!	#NUM!	#NUM!	#NUM!	#NUM!	#NUM!	#NUM!	#NUM!
		FALSE	FALSE	FALSE	FALSE	FALSE	FALSE	FALSE	FALSE	FALSE			0			-1	-1	2	0	0	0	0	0	0													#NUM!	#NUM!	#NUM!	#NUM!	#NUM!	#NUM!	#NUM!	#NUM!	#NUM!
	(3) Produce the natural logarithm of each point on the transposed matrix
	B.T
		#NUM!	#NUM!	#NUM!	#NUM!	#NUM!	#NUM!	#NUM!	#NUM!	#NUM!	3		1			0	0	0	4	1	1	1	1	1		#NUM!									#NUM!		#NUM!	#NUM!	#NUM!	#NUM!	#NUM!	#NUM!	#NUM!	#NUM!	#NUM!
		#NUM!	#NUM!	#NUM!	#NUM!	#NUM!	#NUM!	#NUM!	#NUM!	#NUM!			1			0	0	0	4	1	1	1	1	1													#NUM!	#NUM!	#NUM!	#NUM!	#NUM!	#NUM!	#NUM!	#NUM!	#NUM!
		#NUM!	#NUM!	#NUM!	#NUM!	#NUM!	#NUM!	#NUM!	#NUM!	#NUM!			1			0	0	0	4	1	1	1	1	1													#NUM!	#NUM!	#NUM!	#NUM!	#NUM!	#NUM!	#NUM!	#NUM!	#NUM!
		#NUM!	#NUM!	#NUM!	#NUM!	#NUM!	#NUM!	#NUM!	#NUM!	#NUM!			-3			-4	-4	-4	0	-3	-3	-3	-3	-3													#NUM!	#NUM!	#NUM!	#NUM!	#NUM!	#NUM!	#NUM!	#NUM!	#NUM!
		#NUM!	#NUM!	#NUM!	#NUM!	#NUM!	#NUM!	#NUM!	#NUM!	#NUM!			0			-1	-1	-1	3	0	0	0	0	0													#NUM!	#NUM!	#NUM!	#NUM!	#NUM!	#NUM!	#NUM!	#NUM!	#NUM!
		#NUM!	#NUM!	#NUM!	#NUM!	#NUM!	#NUM!	#NUM!	#NUM!	#NUM!			0			-1	-1	-1	3	0	0	0	0	0													#NUM!	#NUM!	#NUM!	#NUM!	#NUM!	#NUM!	#NUM!	#NUM!	#NUM!
		#NUM!	#NUM!	#NUM!	#NUM!	#NUM!	#NUM!	#NUM!	#NUM!	#NUM!			0			-1	-1	-1	3	0	0	0	0	0													#NUM!	#NUM!	#NUM!	#NUM!	#NUM!	#NUM!	#NUM!	#NUM!	#NUM!
		#NUM!	#NUM!	#NUM!	#NUM!	#NUM!	#NUM!	#NUM!	#NUM!	#NUM!			0			-1	-1	-1	3	0	0	0	0	0													#NUM!	#NUM!	#NUM!	#NUM!	#NUM!	#NUM!	#NUM!	#NUM!	#NUM!
		#NUM!	#NUM!	#NUM!	#NUM!	#NUM!	#NUM!	#NUM!	#NUM!	#NUM!			0			-1	-1	-1	3	0	0	0	0	0													#NUM!	#NUM!	#NUM!	#NUM!	#NUM!	#NUM!	#NUM!	#NUM!	#NUM!
	n
		9
											4		1			0	0	0	0	5	1	1	1	1		#NUM!									#NUM!		#NUM!	#NUM!	#NUM!	#NUM!	#NUM!	#NUM!	#NUM!	#NUM!	#NUM!
													1			0	0	0	0	5	1	1	1	1													#NUM!	#NUM!	#NUM!	#NUM!	#NUM!	#NUM!	#NUM!	#NUM!	#NUM!
													1			0	0	0	0	5	1	1	1	1													#NUM!	#NUM!	#NUM!	#NUM!	#NUM!	#NUM!	#NUM!	#NUM!	#NUM!
													1			0	0	0	0	5	1	1	1	1													#NUM!	#NUM!	#NUM!	#NUM!	#NUM!	#NUM!	#NUM!	#NUM!	#NUM!
													-4			-5	-5	-5	-5	0	-4	-4	-4	-4													#NUM!	#NUM!	#NUM!	#NUM!	#NUM!	#NUM!	#NUM!	#NUM!	#NUM!
													0			-1	-1	-1	-1	4	0	0	0	0													#NUM!	#NUM!	#NUM!	#NUM!	#NUM!	#NUM!	#NUM!	#NUM!	#NUM!
													0			-1	-1	-1	-1	4	0	0	0	0													#NUM!	#NUM!	#NUM!	#NUM!	#NUM!	#NUM!	#NUM!	#NUM!	#NUM!
													0			-1	-1	-1	-1	4	0	0	0	0													#NUM!	#NUM!	#NUM!	#NUM!	#NUM!	#NUM!	#NUM!	#NUM!	#NUM!
													0			-1	-1	-1	-1	4	0	0	0	0													#NUM!	#NUM!	#NUM!	#NUM!	#NUM!	#NUM!	#NUM!	#NUM!	#NUM!
											5		1			0	0	0	0	0	6	1	1	1		#NUM!									#NUM!		#NUM!	#NUM!	#NUM!	#NUM!	#NUM!	#NUM!	#NUM!	#NUM!	#NUM!
													1			0	0	0	0	0	6	1	1	1													#NUM!	#NUM!	#NUM!	#NUM!	#NUM!	#NUM!	#NUM!	#NUM!	#NUM!
													1			0	0	0	0	0	6	1	1	1													#NUM!	#NUM!	#NUM!	#NUM!	#NUM!	#NUM!	#NUM!	#NUM!	#NUM!
													1			0	0	0	0	0	6	1	1	1													#NUM!	#NUM!	#NUM!	#NUM!	#NUM!	#NUM!	#NUM!	#NUM!	#NUM!
													1			0	0	0	0	0	6	1	1	1													#NUM!	#NUM!	#NUM!	#NUM!	#NUM!	#NUM!	#NUM!	#NUM!	#NUM!
													-5			-6	-6	-6	-6	-6	0	-5	-5	-5													#NUM!	#NUM!	#NUM!	#NUM!	#NUM!	#NUM!	#NUM!	#NUM!	#NUM!
													0			-1	-1	-1	-1	-1	5	0	0	0													#NUM!	#NUM!	#NUM!	#NUM!	#NUM!	#NUM!	#NUM!	#NUM!	#NUM!
													0			-1	-1	-1	-1	-1	5	0	0	0													#NUM!	#NUM!	#NUM!	#NUM!	#NUM!	#NUM!	#NUM!	#NUM!	#NUM!
													0			-1	-1	-1	-1	-1	5	0	0	0													#NUM!	#NUM!	#NUM!	#NUM!	#NUM!	#NUM!	#NUM!	#NUM!	#NUM!
											6		1			0	0	0	0	0	0	7	1	1		#NUM!									#NUM!		#NUM!	#NUM!	#NUM!	#NUM!	#NUM!	#NUM!	#NUM!	#NUM!	#NUM!
													1			0	0	0	0	0	0	7	1	1													#NUM!	#NUM!	#NUM!	#NUM!	#NUM!	#NUM!	#NUM!	#NUM!	#NUM!
													1			0	0	0	0	0	0	7	1	1													#NUM!	#NUM!	#NUM!	#NUM!	#NUM!	#NUM!	#NUM!	#NUM!	#NUM!
													1			0	0	0	0	0	0	7	1	1													#NUM!	#NUM!	#NUM!	#NUM!	#NUM!	#NUM!	#NUM!	#NUM!	#NUM!
													1			0	0	0	0	0	0	7	1	1													#NUM!	#NUM!	#NUM!	#NUM!	#NUM!	#NUM!	#NUM!	#NUM!	#NUM!
													1			0	0	0	0	0	0	7	1	1													#NUM!	#NUM!	#NUM!	#NUM!	#NUM!	#NUM!	#NUM!	#NUM!	#NUM!
													-6			-7	-7	-7	-7	-7	-7	0	-6	-6													#NUM!	#NUM!	#NUM!	#NUM!	#NUM!	#NUM!	#NUM!	#NUM!	#NUM!
													0			-1	-1	-1	-1	-1	-1	6	0	0													#NUM!	#NUM!	#NUM!	#NUM!	#NUM!	#NUM!	#NUM!	#NUM!	#NUM!
													0			-1	-1	-1	-1	-1	-1	6	0	0													#NUM!	#NUM!	#NUM!	#NUM!	#NUM!	#NUM!	#NUM!	#NUM!	#NUM!
											7		1			0	0	0	0	0	0	0	8	1		#NUM!									#NUM!		#NUM!	#NUM!	#NUM!	#NUM!	#NUM!	#NUM!	#NUM!	#NUM!	#NUM!
													1			0	0	0	0	0	0	0	8	1													#NUM!	#NUM!	#NUM!	#NUM!	#NUM!	#NUM!	#NUM!	#NUM!	#NUM!
													1			0	0	0	0	0	0	0	8	1													#NUM!	#NUM!	#NUM!	#NUM!	#NUM!	#NUM!	#NUM!	#NUM!	#NUM!
													1			0	0	0	0	0	0	0	8	1													#NUM!	#NUM!	#NUM!	#NUM!	#NUM!	#NUM!	#NUM!	#NUM!	#NUM!
													1			0	0	0	0	0	0	0	8	1													#NUM!	#NUM!	#NUM!	#NUM!	#NUM!	#NUM!	#NUM!	#NUM!	#NUM!
													1			0	0	0	0	0	0	0	8	1													#NUM!	#NUM!	#NUM!	#NUM!	#NUM!	#NUM!	#NUM!	#NUM!	#NUM!
													1			0	0	0	0	0	0	0	8	1													#NUM!	#NUM!	#NUM!	#NUM!	#NUM!	#NUM!	#NUM!	#NUM!	#NUM!
													-7			-8	-8	-8	-8	-8	-8	-8	0	-7													#NUM!	#NUM!	#NUM!	#NUM!	#NUM!	#NUM!	#NUM!	#NUM!	#NUM!
													0			-1	-1	-1	-1	-1	-1	-1	7	0													#NUM!	#NUM!	#NUM!	#NUM!	#NUM!	#NUM!	#NUM!	#NUM!	#NUM!
											8		1			0	0	0	0	0	0	0	0	9		#NUM!									#NUM!		#NUM!	#NUM!	#NUM!	#NUM!	#NUM!	#NUM!	#NUM!	#NUM!	#NUM!
													1			0	0	0	0	0	0	0	0	9													#NUM!	#NUM!	#NUM!	#NUM!	#NUM!	#NUM!	#NUM!	#NUM!	#NUM!
													1			0	0	0	0	0	0	0	0	9													#NUM!	#NUM!	#NUM!	#NUM!	#NUM!	#NUM!	#NUM!	#NUM!	#NUM!
													1			0	0	0	0	0	0	0	0	9													#NUM!	#NUM!	#NUM!	#NUM!	#NUM!	#NUM!	#NUM!	#NUM!	#NUM!
													1			0	0	0	0	0	0	0	0	9													#NUM!	#NUM!	#NUM!	#NUM!	#NUM!	#NUM!	#NUM!	#NUM!	#NUM!
													1			0	0	0	0	0	0	0	0	9													#NUM!	#NUM!	#NUM!	#NUM!	#NUM!	#NUM!	#NUM!	#NUM!	#NUM!
													1			0	0	0	0	0	0	0	0	9													#NUM!	#NUM!	#NUM!	#NUM!	#NUM!	#NUM!	#NUM!	#NUM!	#NUM!
													1			0	0	0	0	0	0	0	0	9													#NUM!	#NUM!	#NUM!	#NUM!	#NUM!	#NUM!	#NUM!	#NUM!	#NUM!
													-8			-9	-9	-9	-9	-9	-9	-9	-9	0													#NUM!	#NUM!	#NUM!	#NUM!	#NUM!	#NUM!	#NUM!	#NUM!	#NUM!
[truncated: 15 more columns]

## Sheet: {HIDE} Lists
AHP
Pairwise Dropdown
Pick
1
3
5
7
9
0.333333
0.2
0.142857
0.111111
